# Supplementary material for: The Impact of Ultraviolet-B Radiation on the Sugar Contents and Protective Enzymes in Acyrthosiphon pisum
Source: Insects. 2021 Nov 25;12(12):1053. doi: 10.3390/insects12121053 (PMC8708437; doi:10.3390/insects12121053)
Supplement: Supplementary file 1 [file insects-12-01053-s001.zip]

Archive with 1 entries (1 files):
- insects-1435120-SI.pdf
